# Supplementary material for: Multiple Origins and Specific Evolution of CRISPR/Cas9 Systems in Minimal Bacteria (Mollicutes)
Source: Front Microbiol. 2019 Nov 21;10:2701. doi: 10.3389/fmicb.2019.02701 (PMC6882279; doi:10.3389/fmicb.2019.02701)
Supplement: Supplementary file 9 [file Table_1.xlsx]

## Sheet: Feuil1
Table S1. Accession numbers of genomes, Cas9 and Cas1 proteins sequences used in this study
Species	genome ID	genome assembly statut	Cas9	Cas1
Mollicutes
Mycoplasma capricolum subsp. capripneumoniae 99108-P1	GCA_000731685.1	contigs
Mycoplasma capricolum subsp. capricolum ATCC 27343	NC_007633.1	circularized
Mycoplasma leachii PG50	NC_014751.1	circularized
Mycoplasma mycoides subsp. mycoides SC PG1	NC_005364.2	circularized
Mycoplasma mycoides subsp. capri 95010	NC_015431.1	circularized
Mycoplasma feriruminatoris G5847	NZ_ANFU00000000.1	contigs
Mycoplasma yeatsii 13926	GCA_000380285.1	contigs
Mycoplasma putrefaciens 9231	NC_021083.1	circularized
Mesoplasma florum L1	NC_006055.1	circularized
Spiroplasma apis B31	NC_022998	circularized	WP_041612583.1	WP_023789211.1
Spiroplasma helicoides TABS-2	NZ_CP017015	circularized	WP_069117188.1	WP_069117186.1
Spiroplasma taiwanense CT1	NC_021846.1	circularized	disrupted	disrupted
Spiroplasma litorale strain TN-1	NZ_CP012357.1	circularized	WP_075058359.1	WP_075058358.1
Spiroplasma syrphidicola EA1	NC_021284.1	circularized	WP_016341167.1	WP_016341165.1
Spiroplasma citri G II-3	AM285301-AM285339	contigs
Spiroplasma mirum ATCC29335	NZ_CP002082.1	circularized	disrupted	disrupted
Mycoplasma bovigenitalium 51080	NZ_AORH00000000.1	contigs
Mycoplasma bovis PG45	NC_014760.1	circularized
Mycoplasma agalactiae PG2	NC_009497.1	circularized
Mycoplasma fermentans JER	NC_014552.1	circularized
Mycoplasma lipofaciens ATCC 35015	NZ_JMKY01000006.1 (T388DRAFT_SCAFFOLD00003.3_C)	contigs	WP_027120764.1	WP_036456902.1
Mycoplasma gallinarum Mgn_IPT	NZ_JHZE00000000.1	contigs
Mycoplasma crocodyli MP145	NC_014014.1	circularized
Mycoplasma synoviae 53	NC_007294	circularized	WP_041352097.1	WP_041352099.1
Mycoplasma cynos C142	NC_019949	circularized	WP_015287703.1	WP_015287702.1
Mycoplasma canis PG 14	NZ_CP014281.1	circularized	WP_004794730.1	WP_004794731.1
Mycoplasma pulmonis UAB CTIP	NC_002771.1	circularized
Mycoplasma hyopneumoniae 232	NC_006360.1	circularized
Mycoplasma dispar ATCC 27140	NZ_CP007229	circularized	WP_044635168.1	WP_044635167.1
Mycoplasma ovipneumoniae NM2010	NZ_JAKV01000001.1 (Scaffold1)	contigs	WP_044285638.1	WP_044285639.1
Mycoplasma hyorhinis HUB-1	NC_014448.1	circularized
Mycoplasma salivarium ATCC 23064	GCF_000485555.1_ASM48555v1	contigs	disrupted	disrupted
Mycoplasma hyosynoviae strain NPL1	JFKL01000035.1 (contig0036)	contigs	WP_080697567.1	WP_036441308.1
Mycoplasma auris 15026	GCA_000367765.1	contigs
Mycoplasma arginini HAZ145_1	NZ_AP014657	circularized	WP_060823277.1	WP_060823278.1
Mycoplasma spumans ATCC 19526	JHVF01000003 (T389DRAFT_scaffold00003.3)	contigs	WP_027123033.1	WP_027122586.1
Mycoplasma hominis ATCC 23114	NC_013511.1	circularized
Mycoplasma arthritidis 158L3-1	NC_011025	circularized	WP_041914105.1	WP_012498348.1
Mycoplasma mobile 163K	NC_006908	circularized	WP_041362727.1	WP_011264552.1
Ca. Hepatoplasma crinochetorum Av	CP006932.1	circularized	AHK22391.1	AHK22383.1
Mycoplasma iowae 695	GCA_000227355.2	contigs
Mycoplasma penetrans HF-2	NC_004432.1/	circularized
Ureaplasma parvum serovar 3 ATCC 700970	NC_002162.1	circularized
Mycoplasma pneumoniae M129	NC_000912.1	circularized
Mycoplasma genitalium G37	NC_000908.2	circularized
Mycoplasma gallisepticum S6	NC_023030	circularized	WP_011883478.1	WP_023893739.1
Ca. Phytoplasma mali AT	NC_011047.1	complete (linear)
Ca. Phytoplasma australiense	NC_010544.1	circularized
Ca.Phytoplasma asteris Onion Yellows strain	NC_005303.2	circularized
Acholeplasma palmae J233	NC_022538	circularized	WP_084600768.1	WP_026655773.1
Acholeplasma laidlawii PG-8A	NC_010163.1	circularized
Acholeplasma brassicae O502	NC_022549.1	circularized
Non-mollicutes bacteria
**Streptococcus_thermophilus LMD-9	NC_008532.1	circularized	WP_011680957.1	WP_002950323.1
*Streptococcus_thermophilus LMD-9	NC_008532.1	circularized	WP_011681470.1	WP_011681469.1
Legionella_pneumophila Str Paris	NC_006368.1	circularized	WP_011212792.1	WP_011212793.1
Streptococcus_pyogenes_M1_GAS	NC_002737.2	circularized	AAK33936.1	AAK33937.1
Lactobacillus_rhamnosus GG	NC_013198.1	circularized	WP_014569977.1	WP_014569976.1
Fusobacterium nucleatum ATCC 49256	NC_003454.1	contigs	C7XMU0	WP_029600028.1
Enterococcus_faecalis TX0012	AECD01000042.1	contigs	A0A0M2CKF7	EFT93847.1
Eubacterium_rectale ATCC 33656	NC_012781.1	circularized	WP_012742555.1	WP_012742556.1
Campylobacter_jejuni NCTC 11168	NC_002163.1	circularized	YP_002344900.1	YP_002344899.1
Neisseria_meningitidis Z2491	NC_003116.1	circularized	WP_002235162.1	WP_002214563.1
Pasteurella_multocida str. Pm70	NC_002663.1	circularized	WP_010907033.1	WP_010907032.1
Staphylococcus_lugdunensis M23590	GCA_000185485.1	contigs	WP_002460848.1	ZP_07912706.1
Francisella_tularensis U112	NC_008601.1	circularized	WP_003038941.1	WP_003033605.1
