# Supplementary material for: Multiple Origins and Specific Evolution of CRISPR/Cas9 Systems in Minimal Bacteria (Mollicutes)
Source: Front Microbiol. 2019 Nov 21;10:2701. doi: 10.3389/fmicb.2019.02701 (PMC6882279; doi:10.3389/fmicb.2019.02701)
Supplement: Supplementary file 11 [file Table_3.xlsx]

## Sheet: Feuil1
Species	Consensus Direct Repeat
Spiroplasma apis B31	GTTTTAGTTATCTGACATATCTAAGGAATAGACGAC
Spiroplasma helicoides GCF_001715535	GTTATGGTACCCTGTAAAATTATGTAGTAGTAGAAC
Spiroplasma litorale strain TN-1	GTTATGGTACCCTGTAAAATTATGTAGTAGTAGAAC
Spiroplasma syrphidicola EA1	GTTTTAGTCGGCTGTCATTTTATTGTAGAATATAAC
Mycoplasma lipofaciens ATCC 35015	GTTTTAAGTTAGTACAATATTTGTGTAAGATATAAC
Mycoplasma synoviae 53	GTTTTGGGGTTGTACAATTATTTTGTTAAGTAAAAC
Mycoplasma cynos C142	GTTTTAGTGTTGTACAATATTTGGGTAAACAATAAC
Mycoplasma canis PG 14	GTTTTAGTGTTGTACAATATTTGGGTAAACAATAAC
Mycoplasma dispar ATCC 27140	GTTTTACTCTAGTAAGAAATTGTACAGCACAAAAAC
Mycoplasma ovipneumoniae NM2010	GTTTTTGTGCTGTACAATTTCTTACTAGAGTAAAAC
Mycoplasma hyosynoviae strain NPL1	GTTATAGATTACTAAAAAATTGTACGACAATAAAAT
Mycoplasma arginini HAZ145_1	GTTTTACTCTAATAAGAAATTGTACAGCACAAAAAT
Mycoplasma arthritidis 158L3-1	ACTTTTGGACTGTACAATTTTTATATAGAGTAAAGT
Mycoplasma mobile 163K	GTTTTGGTGTAGTATCATTCTTATGTATTCTTAAAC
Ca. Hepatoplasma crinochetorum Av	GTTTTGGTTAGTTGGTATTCATGAGTTGTTTAACCC
Mycoplasma gallisepticum S6	GTTTTAGCACTGTACAATACTTGTGTAAGCAATAAC
Acholeplasma palmae J233	GTTGTGTTACCCTCGTAATTTTTGCTATCTAACAAC

## Sheet: Feuil2
Table S3. Consensus sequence of Direct Repeats in CRISPR arrays of mollicutes.
Species	Consensus Direct Repeat
Spiroplasma syrphidicola EA1 (locus 1)	G	T	T	T	T	A	G	T	C	G	G	C	T	G	T	C	A	T	T	T	T	A	T	T	G	T	A	G	A	A	T	A	T	A	A	C
Spiroplasma syrphidicola EA1 (locus 2)	G	T	A	T	T	A	G	T	C	T	T	C	T	C	C	A	A	T	T	T	G	T	C	A	G	G	A	A	A	C	A	A	C	A	G	C
Spiroplasma apis B31	G	T	T	T	T	A	G	T	T	A	T	C	T	G	A	C	A	T	A	T	C	T	A	A	G	G	A	A	T	A	G	A	C	G	A	C
Spiroplasma helicoides TABS-2	G	T	T	A	T	G	G	T	A	C	C	C	T	G	T	A	A	A	A	T	T	A	T	G	T	A	G	T	A	G	T	A	G	A	A	C
Spiroplasma litorale strain TN-1	G	T	T	A	T	G	G	T	A	C	C	C	T	G	T	A	A	A	A	T	T	A	T	G	T	A	G	T	A	G	T	A	G	A	A	C
Acholeplasma palmae J233	G	T	T	G	T	G	T	T	A	C	C	C	T	C	G	T	A	A	T	T	T	T	T	G	C	T	A	T	C	T	A	A	C	A	A	C
Mycoplasma synoviae 53	G	T	T	T	T	G	G	G	G	T	T	G	T	A	C	A	A	T	T	A	T	T	T	T	G	T	T	A	A	G	T	A	A	A	A	C
Mycoplasma gallisepticum S6	G	T	T	T	T	A	G	C	A	C	T	G	T	A	C	A	A	T	A	C	T	T	G	T	G	T	A	A	G	C	A	A	T	A	A	C
Mycoplasma lipofaciens ATCC 35015	G	T	T	T	T	A	A	G	T	T	A	G	T	A	C	A	A	T	A	T	T	T	G	T	G	T	A	A	G	A	T	A	T	A	A	C
Mycoplasma cynos C142	G	T	T	T	T	A	G	T	G	T	T	G	T	A	C	A	A	T	A	T	T	T	G	G	G	T	A	A	A	C	A	A	T	A	A	C
Mycoplasma canis PG 14	G	T	T	T	T	A	G	T	G	T	T	G	T	A	C	A	A	T	A	T	T	T	G	G	G	T	A	A	A	C	A	A	T	A	A	C
Mycoplasma dispar ATCC 27140	G	T	T	T	T	T	G	T	G	C	T	G	T	A	C	A	A	T	T	T	C	T	T	A	C	T	A	G	A	G	T	A	A	A	A	C
Mycoplasma ovipneumoniae NM2010	G	T	T	T	T	T	G	T	G	C	T	G	T	A	C	A	A	T	T	T	C	T	T	A	C	T	A	G	A	G	T	A	A	A	A	C
Mycoplasma arginini HAZ145_1	A	T	T	T	T	T	G	T	G	C	T	G	T	A	C	A	A	T	T	T	C	T	T	A	T	T	A	G	A	G	T	A	A	A	A	C
Mycoplasma hyosynoviae strain NPL1	A	T	T	T	T	A	T	T	G	T	C	G	T	A	C	A	A	T	T	T	T	T	T	A	G	T	A	A	T	C	T	A	T	A	A	C
Mycoplasma arthritidis 158L3-1	A	C	T	T	T	T	G	G	A	C	T	G	T	A	C	A	A	T	T	T	T	T	A	T	A	T	A	G	A	G	T	A	A	A	G	T
Mycoplasma mobile 163K	G	T	T	T	T	G	G	T	G	T	A	G	T	A	T	C	A	T	T	C	T	T	A	T	G	T	A	T	T	C	T	T	A	A	A	C
Ca. Hepatoplasma crinochetorum Av	G	T	T	T	T	G	G	T	T	A	G	T	T	G	G	T	A	T	T	C	A	T	G	A	G	T	T	G	T	T	T	A	A	C	C	C
