# Supplementary material for: Multiple Origins and Specific Evolution of CRISPR/Cas9 Systems in Minimal Bacteria (Mollicutes)
Source: Front Microbiol. 2019 Nov 21;10:2701. doi: 10.3389/fmicb.2019.02701 (PMC6882279; doi:10.3389/fmicb.2019.02701)
Supplement: Supplementary file 12 [file Table_4.xlsx]

## Sheet: Feuil1
Table S4. Genome, Cas9 and DR/tracrRNA hybrid features in Type-II CRISPR systems of mollicutes and non-mollicutes bacteria.
Species	genome GC (%)	tracrRNA GC (%)	Cas9 GC (%)	Cas9 length (AA)	ΔG tracr	repeat-antirepeat stem (bp)			nexus stem (bp)	terminator stem (bp)
						upper stem	bulge	lower stem
MOLLICUTES
Spiroplasma apis B31	28.3	36	25.68	1180	-55.8	26*	yes	9	4	5
Spiroplasma helicoides TABS-2	26.8	30.9	23.52	1069	-54.9	24	yes	7	3	6
Spiroplasma litorale strain TN-1	24.9	30.5	22.08	1069	-54.9	24	yes	7	3	6
Acholeplasma palmae J233	29	38.8	28	1107	-59.8	22	yes	9	5	10
Mycoplasma synoviae 53	28.25	33.6	22.62	1269	-73.2	33	No	-	18++	6
Mycoplasma gallisepticum S6	31.5	43.3	29.71	1269	-67.5	21	yes	10	8+	9
Mycoplasma lipofaciens ATCC 35015	25.3	37.1	22.26	1146	-63.4	24	yes	10	9+	6
Mycoplasma cynos C142	25.7	30.8	22.74	1239	-54.1	24	yes	5	5+	12**
Mycoplasma canis PG 14	27.2	33.3	25.99	1233	-54.1	25	yes	5	5+	13**
Mycoplasma dispar ATCC 27140	29	32.5	26.56	1263	-47.8	22*	yes	10	5+	6
Mycoplasma ovipneumoniae NM2010	29	35.8	26.6	1272	-53.1	22	yes	10	5+	6
Mycoplasma arginini HAZ145_1	26.4	37.8	22.48	1175	-54.4	24	yes	9	8+	5
Mycoplasma hyosynoviae strain NPL1	27.05	32.6	24.03	1167	-54	24	yes	10	8+	7
Mycoplasma mobile 163K	25	24.4	21.98	1226	-51.3	24	yes	8	3	11
Ca. Hepatoplasma crinochetorum Av	22.5	25.49	19.26	1195	-60.8	33	No	-	12+	7+
NON-MOLLICUTES
Streptococcus pyogenes SF370 (M1 GAS)	38.5	39.3	35.08	1368	-51.3	25	yes	7	2	6
Streptococcus thermophilus LMD-9 *	38.9	39.6	31.175	1388	-51	25+	yes	6	2	6
Enterococcus faecalis TX0012	37.4	36.9	36	1337	-75.44	25	yes	9	3	10
Lactobacillus rhamnosus GG	46.7	43.1	42.253	1363	-90.9	33+	yes	7	9**	9
Streptococcus thermophilus LMD-9 **	38.9	40.4	31.46	1120	-63.2	24+	yes	9	3	13
Eubacterium rectale ATCC 33656	41.5	36.8	33.33	1114	-54.8	25*	yes	8	3	9
Staphylococcus lugdunensis M23590 °	33.9	29.8	26.4	1054	-53.1	22	yes	9	3	10
Campylobacter jejuni subsp. jejuni NCTC 11168	30.5	39.7	29	984	-44.3	27+	No	-	6	9
Neisseria meningitidis Z2491	51.8	46.8	48.88	1082	-82.2	23*	yes	8	8 +	17+
Pasteurella multocida str. Pm70	40.4	43.6	37.56	1056	-72.6	24*	yes	8	6 +	18**+
Staphylococcus aureus subsp aureus	32.7	34.17	30.044	1056	-53.6	21	yes	9	3	10
°Cas9 GC% from strain VCU150	* =1MistMatch
	+ = additional bulge
