# Supplementary material for: Multiple Origins and Specific Evolution of CRISPR/Cas9 Systems in Minimal Bacteria (Mollicutes)
Source: Front Microbiol. 2019 Nov 21;10:2701. doi: 10.3389/fmicb.2019.02701 (PMC6882279; doi:10.3389/fmicb.2019.02701)
Supplement: Supplementary file 14 [file Table_6.xlsx]

## Sheet: Feuil1
	Table S6. Presence of MGE and defense system in mollicutes
		R/M systems				CRISPR/Cas System			Abi System	ICEs	Plasmids	PMU	Prophages	Insertion sequences
		type I	type II	type III	type IV	type II-A	type II-B	type II-C						IS3	is1634	is30	is256	IS4	IS200/605	Is66	IS1182	ISNCY	IS21
spiroplasma	Mycoplasma capricolum subsp. capripneumoniae M1601
	Mycoplasma capricolum subsp. capricolum ATCC 27343
	Mycoplasma leachii PG50
	Mycoplasma mycoides subsp. mycoides SC PG1
	Mycoplasma mycoides subsp. capri LC str. 95010
	Mycoplasma feriruminatoris G5847
	Mycoplasma yeatsii GM274B
	Mycoplasma putrefaciens 9231
	Mesoplasma florum L1
	Spiroplasma apis B31
	Spiroplasma helicoides TABS-2
	Spiroplasma taiwanense CT-1
	Spiroplasma litorale TN-1
	Spiroplasma syrphidicola EA-1
	Spiroplasma citri G II-3
	Spiroplasma mirum ATCC 29335
hominis	Mycoplasma bovigenitaliumHAZ596
	Mycoplasma bovis PG45
	Mycoplasma agalactiae PG2
	Mycoplasma fermentans JER
	Mycoplasma lipofaciens ATCC 35015
	Mycoplasma gallinarum Mgn_IPT
	Mycoplasma crocodyli MP145
	Mycoplasma synoviae 53
	Mycoplasma cynos C142
	Mycoplasma canis PG14
	Mycoplasma pulmonis UAB CTIP
	Mycoplasma hyopneumoniae 232
	Mycoplasma dispar ATCC 27140
	Mycoplasma ovipneumoniae NCTC10151
	Mycoplasma hyorhinis HUB-1
	Mycoplasma salivarium NCTC10113
	Mycoplasma hyosynoviae NPL7
	Mycoplasma auris 15026-cl
	Mycoplasama arginini HAZ145_1
	Mycoplasma spumans ATCC19526
	Mycoplasma hominis PG21
	Mycoplasma arthritidis 158L3-1
	Mycoplasma mobile 163K
	Ca. Hepatoplasma crinochetorum Av
pneumoniae	Mycoplasma iowae NCTC10185
	Mycoplasma penetrans HF-2
	Ureaplasma parvum serovar 3 ATCC 700970
	Mycoplasma pneumoniae M129
	Mycoplasma genitalium G37
	Mycoplasma gallisepticum R (low)
AAP	Ca. Phytoplasma mali AT
	Ca. Phytoplasma australiense
	Ca. Phytoplasma asteris Onion Yellows strain
	Acholeplasma palmae J233
	Acholeplasma laidlawii PG-8A
	Acholeplasma brassicae O502
	Total= 52
	sytem with some genes missing or inactivated
	doubtful presence, possible remnant or related element
	doubtful functionality
	predicted as functional

## Sheet: couplé
		R/M systems				CRISPR/Cas System	Mobile element	Insertion sequences
		type I	type II	type III	type IV			IS3	is1634	is30	is256	IS4	IS200/605	Is66	IS1182	ISNCY	IS21
spiroplasma	Mycoplasma capricolum subsp. capripneumoniae M1601						17/19/22
	Mycoplasma capricolum subsp. capricolum ATCC 27343
	Mycoplasma leachii PG50
	Mycoplasma mycoides subsp. mycoides SC PG1
	Mycoplasma mycoides subsp. capri LC str. 95010
	Mycoplasma feriruminatoris G5847
	Mycoplasma yeatsii GM274B
	Mycoplasma putrefaciens 9231
	Mesoplasma florum L1
	Mesoplasma florum MQ3
	Spiroplasma apis B31
	Spiroplasma helicoides TABS-2
	Spiroplasma taiwanense CT-1						cds5/22
	Spiroplasma litorale TN-1
	Spiroplasma syrphidicola EA-1						cds5/17/19/22
	Spiroplasma citri R8A2						cds5/17/19
	Spiroplasma citri G II-3						cds 5/17/22
	Spiroplasma mirum ATCC 29335						cds5/17/19
hominis	Mycoplasma bovigenitaliumHAZ596
	Mycoplasma bovis PG45
	Mycoplasma agalactiae PG2
	Mycoplasma fermentans pg18
	Mycoplasma fermentans JER						22/17
	Mycoplasma lipofaciens ATCC 35015	Non disponible sur REBASE
	Mycoplasma gallinarum Mgn_IPT						5/22/17
	Mycoplasma crocodyli MP145						22/19/17
	Mycoplasma synoviae 53
	Mycoplasma cynos C142
	Mycoplasma cynos NCTC 10142
	Mycoplasma canis LV
	Mycoplasma canis PG14
	Mycoplasma pulmonis UAB CTIP
	Mycoplasma hyopneumoniae 232
	Mycoplasma hyopneumoniae 168L
	Mycoplasma dispar ATCC 27140						17/19
	Mycoplasma ovipneumoniae NCTC10151
	Mycoplasma hyorhinis HUB-1						17/19
	Mycoplasma salivarium NCTC10113			sur plasmide
	Mycoplasma hyosynoviae M60
	Mycoplasma hyosynoviae NPL7
	Mycoplasma auris 15026-cl
	Mycoplasma arginini NCTC10129		dans l'ICE			-70 AA
	Mycoplasama arginini HAZ145_1					cas2 out
	Mycoplasma spumans ATCC19526	Non disponible sur REBASE				?
	Mycoplasma hominis PG21
	Mycoplasma hominis TO0613
	Mycoplasma arthritidis 158L3-1
	Mycoplasma mobile 163K
	Hepatoplasma crinochetorum Av
pneumoniae	Mycoplasma iowae NCTC10185
	Mycoplasma penetrans HF-2
	Ureaplasma parvum serovar 3 ATCC 700970
	Ureaplasma parvum serovar 3 SV3F4
	Mycoplasma pneumoniae M129
	Mycoplasma genitalium G37
	Mycoplasma gallisepticum R (low)
AAP	Phytoplasma mali AT
	Phytoplasma australiense
	Phytoplasma asteris Onion Yellows strain
	Acholeplasma palmae J233
	Acholeplasma laidlawii PG-8A
	Acholeplasma brassicae O502
	gènes inactivés ou manquants
	incertitudes sur la fonctionalités
	Bio-informatiquement prédit comme fonctionnel
	yeatsi sans ICE
	conjuctiviae ice et phage
	bovigenitalium 51080 ice et phage
	agalactiae 14628phage
